# Supplementary material for: The Natural Product Secoemestrin C Inhibits Colorectal Cancer Stem Cells via p38–S100A8 Feed-Forward Regulatory Loop
Source: Cells. 2024 Apr 3;13(7):620. doi: 10.3390/cells13070620 (PMC11011747; doi:10.3390/cells13070620)
Supplement: Supplementary file 1 [file cells-13-00620-s001.zip]

Archive with 1 entries (1 files):
- cells-2909770-supplementary.pdf
